# Supplementary material for: Targeting the Crosstalk Between Metabolism and Chronic Inflammation: In Silico Multitargeting Drug Design Approach for Cardiometabolic Syndrome
Source: Biomedicines. 2026 May 27;14(6):1213. doi: 10.3390/biomedicines14061213 (PMC13296646; doi:10.3390/biomedicines14061213)
Supplement: Supplementary file 1 [file biomedicines-14-01213-s001.zip]

Archive with 1 entries (1 files):
- biomedicines-4326258-supplementary.pdf
